# Supplementary material for: Acute irradiation causes a long-term disturbance in the heterogeneity and gene expression profile of medullary thymic epithelial cells
Source: Front Immunol. 2023 Nov 2;14:1186154. doi: 10.3389/fimmu.2023.1186154 (PMC10652284; doi:10.3389/fimmu.2023.1186154)
Supplement: Supplementary Table 1 — Lists of total tissue-specific antigens (TSAs) and Aire-dependent TSAs. [file Table_1.xlsx]

## Sheet: Sheet1
Total TSAs	Aire-dep.TSAs
Pbsn	Pbsn
Cdc45	Scml2
Scml2	Tbx2
Apoh	Tbx4
Tbx2	Zfy2
Tbx4	Ngfr
Zfy2	Slc22a18
Ngfr	Itgb2l
Slc22a18	Nalcn
Itgb2l	Slfn4
Pih1d2	Th
Nalcn	Ins2
Slfn4	Lhx2
Th	Glra1
Ins2	Bcl6b
Scnn1g	Clec10a
Drp2	Alox12
Lhx2	Rnf17
Clec2g	Wap
Glra1	Fap
Pemt	Gcg
Cdh4	Lck
Bcl6b	Acvrl1
Clec10a	Itga5
Alox12	Gabra2
Arvcf	Sema4f
Rnf17	Sez6
Wap	Hoxb6
Mx1	Btn1a1
Fap	Cryba1
Gcg	Fasl
Egfl6	Dbh
Lck	Vpreb3
Tssk3	Ccl3
2023-09-01	Expi
Acvrl1	Pcbp3
Grasp	Cfp
Gpa33	Ftcd
Itga5	Oas1c
Gabra2	Slc26a3
Adora3	Itgb7
Sema4f	Fndc5
Sez6	Rhbg
Haao	Tmem79
Abhd15	Sost
Hoxb6	Irx2
Loxl3	Sgca
Btn1a1	Nrip2
Cryba1	Fkbp10
Dnmt3l	Tcea3
Icosl	Csn3
Sult5a1	Tat
Tcf7	Cldn15
Slc5a5	Folh1
Txnrd3	Hoxd13
Fasl	Folr1
Znf512b	Cpa3
Bcl11a	Vsig2
Il4	Grik3
Gnb1l	Pdzd4
Dbh	Srpk3
Mmp11	Pnck
Vpreb3	Cd3g
Hoxa10	Mybpc3
Hoxa4	Rapsn
Slc7a7	Nr1h3
Ccl3	Sfpi1
Expi	Clgn
Icam4	Ppm1j
S100a5	4930432K09Rik
Scn4a	Zim1
Icam2	Ncan
B9d1	Rpl3l
N4bp3	Pon1
Slc13a2	Lcp2
Pcbp3	Kcnn1
Cfp	Ppp1r17
Timp1	Bcam
Ftcd	Apoc2
Oas1c	Cyp2c29
Slc26a3	Ebi3
Hpn	Car11
Gabrg1	Hck
Itgb7	Atp8b3
Rnd2	Ccdc65
Sync	Cd79a
Fndc5	Elavl3
Rhbg	Rab3b
Tmem79	St8sia6
Tbx21	Phyhip
Meox1	Crhr2
Sost	Cyp4f18
Pax9	Psg18
Irx2	Calb2
Itga3	Has1
Sgca	Efnb3
Foxm1	Grm3
Nrip2	Gstm7
Fkbp10	Gstm3
Klhl10	Gpx6
Tcea3	Gpx5
Csn3	9330159F19Rik
Tat	Sst
Cldn15	Emid2
Tcirg1	Clec11a
Tspan33	Psg17
Folh1	Psg19
Hoxd13	Cd33
Folr1	Nkg7
Cpa3	Lim2
Vsig2	Pcp2
Spa17	Chn2
Grik3	Ghrhr
Gria3	Abca13
Pdzd4	Cd244
Srpk3	Emr1
Pnck	Tmed11
Ltbp2	Pou1f1
Cd3g	Pax3
Ccne1	Bcan
Hsf2bp	Hapln2
Mybpc3	Slc25a18
Rapsn	Zp3
Nr1h3	Fxyd4
Sfpi1	Chd5
Clgn	G6pc2
1500002O20Rik	Dnahc2
Mov10	Fgfr4
Ppm1j	Fcer1a
4930432K09Rik	Casp14
Tead3	Slc1a6
Ppard	Il5ra
Zim1	Mlxipl
Metrn	Myl10
Cd320	Fcer2a
Rec8	Cyp2a5
Ncan	Atp4a
Slc25a42	Mrvi1
Ocel1	Cabp5
Dyrk1b	Apoa2
Rgs20	Agrp
Tchp	Mmp8
Rpl3l	Tnfsf14
Scin	Prl4a1
Ikzf4	Trh
Pon1	Itgae
Dennd1c	Trpv1
Lcp2	Dnase1
Gnmt	Ankrd13d
Grin2d	Tyrp1
Tmem143	Pdc
Jag2	Prg4
Hdgfrp2	2310043J07Rik
Pla1a	Rhox6
Kcnn1	5430419D17Rik
Arrdc2	Clcnkb
Ppp1r17	Hspb7
Bcam	Epor
Relb	Atp6v1b1
Apoc2	Ggt1
Elf3	Mpl
Cyp2c29	Neurl1a
Ebi3	Slc34a3
Sult2b1	Prl7a1
Car11	Prl8a9
Dlgap1	Itih3
Hck	Ihh
Atp8b3	Cryba2
Ccdc65	Atp7b
Grik5	Defb2
Cd79a	Slc4a1
Elavl3	Rundc3a
Rab3b	Tcf23
St8sia6	Nphs1
Dll3	Krt23
Phyhip	Syngr3
Crhr2	Slc44a4
Cyp4f18	Ly6g6c
Psg18	Pcdha4
Prodh	Mc5r
Fosb	Hapln4
Cyp17a1	Gabrb2
Homer3	Dio2
Sec14l2	Twist2
Aven	Crlf1
Calb2	4931407G18Rik
Has1	Hmgcll1
Gcdh	Ttc9b
Dnase2a	Fzd3
Nqo1	4930432K21Rik
Gys1	Fhl2
Lin7b	Clstn3
Il7r	Rnf151
Efnb3	Pou2f2
Grm3	Htr3b
Fam5b	Gstt4
Gstm7	Gnat2
Gstm3	1700027D21Rik
Cacna1e	Ccl8
Cacna1b	Tmem8c
Kifc2	Fam163b
Eno2	Ascl2
Hif3a	Mpo
Gpx6	Myod1
Gpx5	Odam
Spic	Taf7l
9330159F19Rik	Sardh
Sst	Pla2g12b
Emid2	Oit3
Clec11a	Zmynd10
Psg17	Slc38a3
Psg19	Cacna2d2
Cd33	Epn3
Nkg7	Rnf112
Lim2	Slc47a1
Pcp2	Tnfrsf13b
Chn2	Tmem86a
Tyr	Spaca7
Ghrhr	Myt1
Arid3b	Dazl
Abca13	Apol7a
Ly9	Tnfrsf22
Cd244	Phlda2
Emr1	Asz1
Tmed11	Wnt2
Grap	Gabra1
Pou1f1	1700006E09Rik
Pax3	Mcoln2
Bcan	Slc5a1
Hapln2	Panx3
Slc25a18	Vipr2
Thop1	Exoc3l2
Matk	Plin5
Pias4	Dmrtc2
Itgb1bp3	Cpb1
Zp3	Slc25a41
Rasa4	Fsd1
Syt5	2310033E01Rik
Fxyd4	Spnb4
Ccdc130	4930579F01Rik
Chd5	Aim1l
Sh2b2	Mogat1
Slc1a2	Tex22
Wisp1	Mlkl
4930550C14Rik	Phox2b
Corin	Fer1l4
G6pc2	Iglon5
Dnahc2	Bcas1
Fgfr4	Aldh1a2
Fcer1a	1810065E05Rik
Casp14	4933402N03Rik
Slc1a6	Ly6g6e
Il5ra	St3gal1
Mlxipl	Clip3
Il27ra	Myl2
Myl10	1810033B17Rik
Msh4	Sval2
Fcer2a	Trpv4
Cyp2a5	Gip
Atp4a	Cyp2d10
Mrvi1	Clec4f
Tmod4	Dll1
Cabp5	Plekhg4
Nr1i3	Gata2
Apoa2	Clic3
Sh2d1a	Cyp2j9
Pard6a	Nipsnap3a
Agrp	Mov10l1
Cd247	Tmem27
Mmp8	Ace2
Tnfsf14	Gzmb
Spo11	Gzmf
Prl4a1	Gzmn
Trh	Egfl8
Otx1	Notch4
Itgae	2310057J18Rik
P2rx5	Nkx2-5
Shpk	Ttbk1
Trpv1	Gata5
Dnase1	Steap1
1700037C18Rik	Anxa9
Ankrd13d	Nlrp5
Tyrp1	Abo
Pdc	Rxrg
Prg4	Cd5l
Dhx34	Fam184b
2310043J07Rik	1700016C15Rik
Rhox6	Lrrc27
5430419D17Rik	Camk1g
Clcnkb	Atp1b4
Hspb7	Col20a1
Epor	Wt1
Ccdc159	Nlrp14
Atp6v1b1	Scube1
Zbtb32	Tmprss6
Upk1a	Matn4
Ggt5	Svs4
Ggt1	Svs5
Gcat	Ccdc70
Tek	Prl5a1
Mpl	Gast
Hyi	Gsdma
Adamts4	Gsdma2
Pvrl4	Cd300lg
Neurl1a	Spint4
Epha2	Pyy
Actn3	Mpp2
Bbs1	Ppy
Slc34a3	Vtn
Prl7a1	Stac2
Prl8a9	Cacnb4
Itih3	Plxdc1
Tmem110	C1qtnf1
Itih1	Pipox
Ihh	Trp53tg5
Prkag3	Spinlw1
Cryba2	Mmp9
Atp7b	Slc12a5
Defb2	1700020C07Rik
Slc4a1	Jph2
Rundc3a	Sgk2
Slc5a6	Prl3c1
Tcf23	Hnf4a
Nphs1	Cyth4
Aplp1	Wfdc15b
D130043K22Rik	Prl8a2
Zfp184	Tbx5
Krt23	Il12rb2
Ttc25	Slc13a3
Tmco6	Kcnab3
Hap1	1700125H20Rik
Syngr3	Adora2b
Hspa1l	Glra2
Slc44a4	Mmp7
Ly6g6c	Crhr1
Lsm2	Dusp14
Atp1a4	Lhx1
Casq1	Unc45b
Stx1a	Otop3
Scube2	Sult4a1
Dennd2c	Pnpla5
Pcdha4	Ccl4
Mc5r	Slfn3
Tssk4	Dnahc1
Hapln4	Aldh3a1
Homer1	Styxl1
Gabrb2	Agxt2l1
Dio2	Hsd17b1
Twist2	Sec14l4
Crlf1	Calr3
4931407G18Rik	Krt10
Hmgcll1	Iyd
Ttc9b	Vip
Phox2a	Clvs2
Fzd3	Nr2e1
1700008O03Rik	Grm1
4930432K21Rik	Slc22a16
Fhl2	Fam184a
Clstn3	Nmbr
Spib	Gje1
1700109H08Rik	Pkib
Relt	Rspo3
Adam21	Mgat4c
Rnf151	Nts
Elavl2	Ros1
Pou2f2	Slc6a15
Htr3b	Lin7a
Rbfox1	Fam162b
Cldn13	2310015B20Rik
Slc1a7	Arg1
Bmp7	Moxd1
Rtdr1	Vnn3
Cabp7	Gm872
Derl3	Rfx4
Gstt4	Pah
Tbx1	Mypn
Gnat2	Pbld2
1700027D21Rik	Hkdc1
Dqx1	Elane
Ccl8	Pcsk4
2310007L24Rik	Lgr5
Tmem8c	Kcnmb1
Fam163b	Gabrp
Ascl2	Rab36
Trpm2	Nav3
Mpo	Glipr1l1
Lpo	Jsrp1
Syn2	Wif1
Myod1	Slc5a4a
Fpgs	Glt8d2
Odam	Aldh1l2
St6galnac1	Adarb1
Taf7l	Slc36a2
Sardh	1700008A04Rik
Tex15	Madcam1
Pla2g12b	Shc2
Oit3	Theg
Tex11	Fstl3
Bcr	Hcn2
Kcnd1	Zfp354b
Pou6f1	Rasgef1c
Nxf2	Nefh
Zmynd10	Fabp6
Slc38a3	Upp1
Cacna2d2	Hormad2
Epn3	Gabra6
Rnf112	Igfbp1
Slc47a1	4921536K21Rik
1700027A23Rik	Osbp2
Tnfrsf13b	Gabrg2
Prox1	Npc1l1
Tmem86a	Myl7
Optc	Ankrd36
Tex14	Btnl10
Spaca7	Acaca
Eya4	Myocd
Myt1	1700108M19Rik
Gm266	Efcab10
1700021C14Rik	Atp6v1c2
Dazl	Agr2
Apol7a	Matn3
Tnfrsf22	Ntsr2
Phlda2	Apob
Asz1	1700012B07Rik
Wnt2	Nt5c1b
Gabra1	Allc
1700006E09Rik	Efr3b
Mcoln2	Pomc
Slc5a1	Sntg2
Panx3	Hnf1b
1700026D08Rik	Efcab3
Vipr2	Mrc2
Thg1l	Cct6b
Exoc3l2	Tmem132e
Zfp296	Accn1
Plin5	Rab37
Dmrtc2	Camkk1
Cpb1	P2rx1
Slc25a41	Spns3
Fsd1	Tekt1
2310033E01Rik	Slc13a5
Spnb4	Wscd1
Evi5l	Coro6
Git1	Tmigd1
4930579F01Rik	Hoxb9
Aim1l	Asgr1
Ubxn11	Wdr16
Mogat1	Rcvrn
Tex22	Myh3
Kif11	Krt12
Mlkl	Krt24
Phox2b	Higd1b
Ttll5	Ccdc103
Cdh23	Coch
2200002J24Rik	Tshr
Tmem190	Cdkl1
E130303B06Rik	Npas3
4933405L10Rik	Ngb
Fer1l4	Esr2
Iglon5	Tex21
B4galnt2	Spnb1
Zfp651	Trim9
Bcas1	Serpina1f
Aldh1a2	Rtn1
Snx31	Rdh12
Cad	Galntl1
2210415F13Rik	Slc10a1
1810065E05Rik	Chga
4933402N03Rik	Akr1c21
Ly6g6e	Ifi27l2b
St3gal1	Ppp4r4
Clip3	Akr1c6
Myl2	Akr1c18
1810033B17Rik	Dpf3
Pax5	Acot3
Tctex1d2	Vsx2
Sval2	Esrrb
Trpv4	Cyp46a1
Zswim7	Gng4
Gip	Ryr2
Cyp2d10	Sfrp4
Blk	Aoah
Pkd2l2	Slc17a1
4930511M11Rik	Scgn
Clec4f	Prl
Klra17	Prl8a8
Csf1	Prl7b1
Kif1a	Prl7d1
Chrne	Gcm2
Adam28	Mak
Tbp	Elovl2
Dll1	Edn1
Nol3	Aspn
Plekhg4	Serpinb9b
Slc9a5	Serpinb9c
Stc1	1700026J04Rik
E2f4	Ly86
Acsf3	Ctsq
Galns	Cts6
Gata2	Fbp2
C8g	Ror2
Clic3	Drd1a
Fbxw5	Slc34a1
Slc25a13	F12
Aldh1a3	Pitx1
Cyp2j9	Slc25a48
Nipsnap3a	1700001L19Rik
Slamf6	Lect2
Slamf1	1700067P10Rik
Zdhhc12	Slc28a3
Cybb	Slc6a19
Xk	Ahrr
Pcolce2	Pcsk1
Mov10l1	Spata9
Fam116b	Srd5a1
Tmem27	Irx4
Ace2	Slc6a18
Gzmb	Hapln1
Gzmf	Vcan
Gzmn	Cartpt
Ager	Thbs4
Egfl8	4933425L06Rik
Notch4	Rgs7bp
Prrt1	Htr1a
Fam163a	Fam107a
2310057J18Rik	Acox2
Nat9	Ddx4
Nkx2-5	Dusp13
Zfp318	Sftpa1
Ttbk1	Dydc1
Gata3	Dydc2
Gata5	Sftpd
Steap1	Opn4
Anxa9	Otx2
Arnt2	1700011H14Rik
Nlrp5	Slc35f4
Abo	Rnase10
Rxrg	Dnahc12
Fcrls	Rnase6
Cd5l	Asb14
Fam184b	Galntl2
Amdhd1	Sema3g
Fcgr1	Msmb
1700016C15Rik	Tnnc1
Il17rb	Chat
Cacna1d	Itih4
Lrrc27	Ptpn20
Odz1	Gata4
Camk1g	Anxa8
H2-M3	4930578I06Rik
Lonrf3	Prss52
Atp1b4	Atp8a2
Col20a1	Fam123a
Wt1	Cacna2d3
Cd46	Wnt5a
Pdcd1lg2	Cpb2
Dyrk3	Tnfsf11
Il10	Lect1
Foxred2	Adam2
Phf21b	Stmn4
Nlrp14	Nefm
Cmah	Nefl
Scube1	Adam7
Sulf1	Adamdec1
Tmprss6	Pebp4
Pom121l2	Ppp3cc
Matn4	Sftpc
Svs4	Irg1
Svs5	Dct
Rbpjl	C9
Ccdc70	Heatr7b2
Prl5a1	Gzme
Gast	Mcpt8
Zpbp2	Rem2
Gsdma	Jph4
Gsdma2	Cpne6
Cd300lg	Fitm1
Spint4	Cideb
Pyy	Adcy4
Mpp2	Cma1
Ppy	Mcpt2
Vtn	Atp12a
Stac2	Slc45a2
Cacnb4	Skor1
Plxdc1	Ttc23l
C1qtnf1	Baalc
Pipox	Dcstamp
Rarb	Dpys
Cdc6	Zfpm2
Atad5	Csmd3
Rab11fip4	Cdh10
Cd40	Sybu
Zfp334	Kcnv1
Ttpal	Lrrc6
Hnf4g	Wnt7b
Rhbdl3	Ppara
Ada	Ttll8
Afmid	Dmc1
Trp53tg5	Ribc2
Spinlw1	Smc1b
Dbndd2	Upk3a
Mmp9	Parvg
Slc12a5	Efcab6
1700020C07Rik	Cyp2d26
Jph2	Adamts20
Hspb9	Nell2
Mybl2	Wbp2nl
Sgk2	Endou
Eya2	Col2a1
Prl3c1	Hoxc10
Gdap1l1	Hoxc5
Hnf4a	Gtsf1
Cyth4	Glycam1
Ikzf3	Prm1
Wfdc15b	4930562C15Rik
Gdf9	Hrasls
Prl8a2	Mefv
Tbx5	Tmem44
Ksr1	4930451G09Rik
Il12rb2	Gpihbp1
Abi3	Rhpn1
Shroom1	Cyp11b2
Slc13a3	Lypd2
Kcnab3	Slurp1
1700125H20Rik	Psca
Adora2b	Arc
Cenpv	1700016M24Rik
1700001P01Rik	Miox
Ybx2	Acr
Slc2a4	Retnlb
Dnahc11	Cd96
Glra2	Tagln3
Smcr7	Cd200r1
Tbx3	Pla2g10
Mmp7	B3gnt5
Crhr1	Sidt1
Dusp14	Cldn26
Lhx1	Tmem45a
Cpsf4l	Ncam2
Slc25a35	Aifm3
Amac1	Serpind1
Smyd4	Igsf11
Sfrp5	4930435E12Rik
Unc45b	Muc13
Fdxr	Ropn1
Otop3	Thpo
Sult4a1	Chodl
Pnpla5	Dgkg
Alox12e	Ahsg
Tm4sf5	Kng1
Alox15	Hrg
Ccl4	Prl2a1
E2f2	Masp1
Slfn3	Grik1
Dnahc1	Clic6
Dnase1l1	Lalba
Aldh3a1	4930415O20Rik
Cacng2	Aqp2
Styxl1	Accn2
Scn1b	Amhr2
Lhx9	Fabp2
Agxt2l1	Rgn
2610027L16Rik	Slc10a2
Hsd17b1	Cxcl13
Psmc3ip	Gzma
Noxo1	Reg2
Gdpd2	Lrrc69
Sec14l4	Cpn2
Ptger1	Ceacam14
Ap4m1	Grm2
Rcn3	Lcn9
Arid3a	Epb4.2
Sema6a	Guca2a
Lyst	Cypt1
Calr3	9530002B09Rik
Prl8a1	Gabrr2
Krt10	Gcm1
Iyd	Wfdc1
Vip	Clec4n
Rgs17	4921501E09Rik
Clvs2	Dlx2
Trdn	Slc17a9
Hey2	Nfatc4
Nr2e1	Esx1
Adat2	Prph
Grm1	Iqcf3
Wasf1	Slc22a1
Slc22a16	1700010I14Rik
Popdc3	Zfp54
Fam184a	Rhag
Nmbr	Crisp2
Gje1	Spats1
Fabp7	Sult1c1
Pkib	Calcr
Rspo3	Rsph9
Mgat4c	Prph2
Nts	Guca1a
Ros1	Pgc
Slc6a15	Trem2
Lin7a	Treml1
Fam162b	Tspo2
Sim1	Cpne5
Kera	Pi16
2310015B20Rik	Tff2
Epyc	Tff3
1700040L02Rik	Tff1
Cep290	Rsph1
Ahi1	Cbs
Arg1	Cryaa
Pde7b	Vit
Fam54a	9130404H23Rik
Moxd1	Lhcgr
Il20ra	Cacna1h
Vnn3	Prss21
Gm872	Prss30
Hal	Sbpl
Rfx4	Sbp
Pah	Gtf2a1l
Ascl1	Tekt4
Sycp3	Nme4
Mybpc1	Pdia2
Mypn	Acsbg2
Pbld2	Grm8
Pbld1	Spdef
Hkdc1	Clps
Aifm2	2610034M16Rik
H2afy2	Lyzl1
Tbata	Abcg8
Slc16a7	Syt4
Srgap1	Adad2
Avpr1a	Cyp4f14
Elane	Adamts10
Pcsk4	Mep1b
Apc2	Col11a2
Lgr5	Psd2
Gamt	Spata24
Kcnmb1	2010001M09Rik
Mum1	Cyp21a1
Gabrp	Gfra3
Cobl	Proc
Rab36	Myo7b
Adora2a	Ttc39c
Nav3	Arap3
E2f7	Gabbr1
4930415F15Rik	Slc4a9
Zpbp	Hbegf
Mdm1	Ppp2r2b
Glipr1l1	Jakmip2
Glipr1l2	Ftmt
Jsrp1	2310002L13Rik
Wif1	Grp
Slc5a4b	Rax
Slc5a4a	Cplx4
Glt8d2	Gnal
Aldh1l2	Cidea
Glyctk	1700034E13Rik
Adarb1	Sncaip
Slc36a2	Slc14a2
Lyrm7	Mapk4
1700008A04Rik	Sall3
Rel	Pde6a
1700093K21Rik	Il17b
Nsg2	Megf10
4930524B15Rik	Cbln2
Stc2	Slc22a6
Madcam1	Scgb1a1
Shc2	Rab3il1
Theg	Ms4a7
Wdpcp	Ms4a1
Fstl3	Ms4a4c
Hcn2	Ms4a6d
4930404A10Rik	Ms4a2
Zfp354b	Ms4a3
Zfp354a	Gif
Rasgef1c	Keg1
Ltc4s	Lpxn
3010026O09Rik	Trpm6
Cdkl3	1700025F22Rik
Itk	1700017D01Rik
Nefh	Ms4a8a
Havcr2	Ms4a10
Fam71b	Pga5
Fabp6	Tmc1
Upp1	Slc22a19
Nipal4	Lipk
Hormad2	Ankrd22
Gabra6	1700123I01Rik
Igfbp1	Trpd52l3
Adcy1	Dmrt1
4921536K21Rik	Cabp2
Osbp2	Mbl2
Gabrg2	Acy3
Npc1l1	Lao1
1700034F02Rik	Mtl5
Myl7	Gal
Polm	Rbp4
Ankrd36	Pde6c
Btnl10	Cyp2c55
2810021J22Rik	Cyp2c40
Prr11	Pik3ap1
Tubd1	Efhc2
Gria1	Dusp21
Acaca	Msr1
Myocd	4930542N07Rik
1700108M19Rik	Nr0b1
Efcab10	Habp2
Atp6v1c2	Vwa2
Agr2	1700011F14Rik
Matn3	Pnliprp2
Ntsr2	Hspa12a
Nrcam	Slc18a2
Rgs9	Gcgr
Slc7a15	Bhlhe22
Arsg	Ppp1r27
Apob	Cd7
1700012B07Rik	Rab40b
Abca8b	Ankrd2
Nt5c1b	Fn3k
Map2k6	Abcc2
Klhl29	Cpn1
Fkbp1b	Cyp2c44
Allc	Sema4g
Slc26a4	Tlx1
Cenpo	Lbx1
Dnajc27	Slc6a20b
Efr3b	Tro
Pomc	4933436I01Rik
Sntg2	Car5a
Hnf1b	Jph3
Rasl10b	Padi1
Efcab3	Padi4
Nle1	Gpr143
Mrc2	Mettl7b
Cct6b	Itga7
Tmem132e	Mmp19
Accn1	Pmel
Tcam1	Aatk
Gh	Fscn2
Pecam1	Mip
Polg2	Hsd17b6
Cacng1	Tac2
Cacng4	Myo1a
Ccdc46	Inhbc
Rab37	Gli1
Grin2c	Bsnd
Slc25a19	Katnal2
Recql5	Crisp1
Camkk1	Crisp3
P2rx1	Prap1
Spns3	Caly
Tekt1	Gpr123
Ube2o	Syce1
Slc13a5	Odf3
Fam64a	Cox8b
Wscd1	Ifitm5
1810032O08Rik	Drd4
Mxra7	Muc2
Nos2	Tktl2
Dhrs13	Satl1
Coro6	2010106E10Rik
Slc6a4	Slc15a1
Tmigd1	Rbfox3
Cacna1g	Klhl4
Xylt2	Col7a1
Hoxb9	Tmem89
Scrn2	Cnksr2
Lrrc46	Rps6ka6
Cacnb1	Il6
Asgr1	Crisp4
Dlg4	4930412O13Rik
Nr1d1	Tgm4
Aurkb	Ccr1
Pik3r5	Ccdc7
Wdr16	Gria4
Rcvrn	Rp1
Myh3	Sox17
Krt12	Oprk1
Krt24	Tfap2b
Adam11	Paqr8
Higd1b	Gsta3
Ccdc103	Crygf
Map3k14	Pth2r
Foxg1	Crygc
Coch	Mdh1b
Tshr	Ccdc150
1110034A24Rik	Cps1
Cdkl1	Ica1l
Spata7	4930521A18Rik
Npas3	Il18rap
1110008L16Rik	Chst10
Ngb	2010300C02Rik
Nova1	Zap70
Esr2	Prss39
Tex21	Col9a1
Akap5	Tm4sf20
Spnb1	Ccl20
Atl1	Vil1
Trim9	Slc11a1
Tomm20l	Tnp1
Serpina1f	Slc16a14
4930403N07Rik	Spata3
Rtn1	2810459M11Rik
Lrrc9	Htr2b
4930447C04Rik	Epha4
Six6	Nppc
Rdh12	Ecel1
Arg2	Efhd1
Galntl1	Ngef
Slc10a1	Agxt
Pacs2	Spp2
2610021K21Rik	Iqca
Tdp1	Klhl30
Chga	Serpinb8
Akr1c21	Serpinb11
Ifi27l2b	Slco6d1
Ppp4r4	Lct
Akr1c6	Rgs18
Akr1c18	Steap3
Tshz3	Marco
Dpf3	Daf2
Acot3	C4bp
Coq6	Tnni1
Vsx2	Il24
Esrrb	Gpr37l1
Vash1	Slc45a3
Angel1	Lrrn2
Ccnk	Chit1
Cyp46a1	Syt2
Slc25a29	Lhx4
Amn	Rgs16
1200009I06Rik	Kif26b
Kif26a	1810030J14Rik
Gpr132	Apcs
Hecw1	Ccdc19
Gng4	Slamf9
Ryr2	Adcy10
Gli3	Xcl1
Sfrp4	F5
Aoah	Sell
Slc17a1	Sele
Scgn	Sec16b
Prl	1700057K13Rik
Prl8a6	Nphs2
Prl8a8	Ush2a
Prl7b1	Spata17
Prl7d1	Slc30a10
Irf4	Traf5
Gcm2	Olah
Mak	Meig1
Elovl2	Mcm10
Edn1	Sh2d1b1
Tpmt	Ccdc3
Barx1	Enkur
Aspn	Fmo4
Cenpp	Myoc
Nxnl2	Tnn
Serpinb9b	Cubn
Serpinb9c	Pter
1700026J04Rik	4921504E06Rik
Eci3	Ptf1a
Ly86	Nr5a1
Ctsq	4931423N10Rik
Cts6	Ak8
Fbp2	1700026L06Rik
Ror2	Gfi1b
Msx2	Cel
Drd1a	Dnm1
Cdk20	Galnt5
Slc34a1	Ermn
F12	1700007K13Rik
Catsper3	Fcnb
Pitx1	Upp2
Slc25a48	Fibcd1
1700001L19Rik	4930568D16Rik
Lect2	Ttll11
1700067P10Rik	Lhx6
Slc28a3	Morn5
Slc6a19	1700019N19Rik
Nkd2	Lhx3
Cep72	Lcn5
Tppp	Fcna
Ahrr	Lcn12
Pcsk1	Grin1
Spata9	Tmem210
Srd5a1	Pax8
Mctp1	Il1f5
Irx4	Il1f6
Slc6a18	Il1f8
Hapln1	Frzb
Vcan	Abcb11
Xrcc4	Lrp2
Acot12	Slc43a1
Cd180	Chrna1
Naip1	Fshb
Cartpt	Elf5
F2rl2	Slc12a1
F2rl1	Fgf7
Crhbp	4930525F21Rik
Ercc8	Frmd5
Depdc1b	Hao1
Rab3c	6330527O06Rik
Thbs4	Itpka
Rasgrf2	Ltk
Cenpk	Tyro3
4933425L06Rik	Oxt
Rgs7bp	Dll4
Rnf180	Adam33
Htr1a	Fsip1
Hcn1	Tmco5
Fezf2	Bmp2
4930452B06Rik	Dusp2
Fam107a	Mall
Acox2	Nphp1
Ddx4	Acoxl
Dusp13	Fbln7
Sftpa1	Il1b
Dydc1	Otor
Dydc2	Pcsk2
Sftpd	Bfsp1
Opn4	Nkx2-2
Cdhr1	Cst8
Rgr	Cst12
Nid2	8030411F24Rik
Zmynd17	Cst9
Otx2	9230104L09Rik
1700011H14Rik	Sdcbp2
Slc35f4	Snph
Rnase10	Slc52a3
Dnahc12	Dnmt3b
Rnase6	Sun5
Hacl1	Bpifa3
Asb14	Bpifa1
Phf7	Bpifa5
Galntl2	Bpifb1
Sema3g	Snta1
Msmb	Necab3
Tnnc1	1700021F07Rik
Nek4	Zdbf2
Chat	Edn3
Itih4	Fabp9
Ptpn20	Cypt12
Gata4	Col9a3
Anxa8	Nkain4
Tdh	Oprl1
4930578I06Rik	Dnajc5b
F630043A04Rik	Procr
Prss52	Ghrh
Fgf9	Wisp2
1700129C05Rik	Slc2a10
Atp8a2	Ccdc39
Fam123a	Slc2a2
Cacna2d3	Lrrc34
Wnt5a	Lrriq4
Lrrc63	Trpc3
Cpb2	Stoml3
Enox1	Trpc4
Epsti1	Aadac
Tnfsf11	P2ry1
Lect1	Ccna1
Olfm4	Tm4sf4
Esco2	Kcnab1
Adam2	Ptx3
Stmn4	Shox2
Ebf2	Sycp1
Nefm	Tshb
Nefl	Ngf
Adam7	Casq2
Adamdec1	Spag17
Nkx3-1	Hsd3b6
Rhobtb2	Hao2
Klhl1	Hsd3b1
Pebp4	Hmgcs2
Sorbs3	Reg4
Ppp3cc	4930443G12Rik
Sftpc	Gstm4
Epb4.9	Slc6a17
Dok2	Kcnc4
Gfra2	Lce1m
Gpc5	Crct1
Spry2	Lce1b
Rnf219	Sprr2j-ps
Irg1	Lelp1
Dct	Slc27a3
C9	Col11a1
Heatr7b2	Neurog2
Gzme	1700006A11Rik
Mcpt8	Ndst3
Rem2	Prss12
Slc7a8	Sfrp2
C6	Fga
Pdzd2	Npy2r
Slc22a17	Gucy1b3
Jph4	1700061I17Rik
Lrrc16b	Tdo2
Cpne6	Rrh
Fitm1	Egf
Cideb	Dkk2
Adcy4	Kcnq5
Cma1	Ptgfr
Mcpt2	Ifi44
Atp12a	Efna3
Ropn1l	Ntrk1
Slc45a2	Ctsk
Amacr	Myoz2
Skor1	Abca4
Ttc23l	Riiad1
2023-03-11	Oaz3
Baalc	Them5
Dcstamp	Bdh2
Dpys	Tacr3
Zfpm2	Rpe65
Csmd3	Dnase2b
Cdh10	Uox
Hrsp12	Col24a1
Pop1	Lhx8
Osr2	Calb1
Sybu	Mmp16
Kcnv1	Sdr16c5
Slc22a22	Atp6v0d2
Has2	Cyp7a1
Lrrc6	Clca3
Adcy8	Fhl5
Wnt7b	Clca2
Ppara	Gabrr1
Gtse1	1700009N14Rik
Ttll8	1700003M02Rik
Syngr1	Cga
Dnalc4	Aldob
Dmc1	Ppp3r2
Ribc2	4930547C10Rik
Smc1b	1300002K09Rik
Upk3a	Hemgn
Parvg	Murc
C1qtnf6	Ambp
Efcab6	Kif12
Cyp2d26	Orm3
Adamts20	Tnfsf8
Nell2	Svep1
Wbp2nl	Spink4
2023-09-03	Aqp7
Slc38a4	Kif24
Endou	1110017D15Rik
Col2a1	Tctex1d1
Hoxc10	Sgip1
Hoxc5	Izumo3
Gtsf1	2610528J11Rik
Pde1b	Elavl4
Glycam1	Lrrc38
Prm1	1700012P22Rik
Ciita	Podn
Trp63	Dmrtb1
Cldn1	Kcnq4
4930562C15Rik	Edn2
Hrasls	Ccdc30
Mefv	Mycl1
Tmem44	Plk3
2023-09-12	Tspan1
4930451G09Rik	Cyp4a31
Ercc4	Cyp4b1
Naprt1	Cyp4a14
Ly6h	Tal1
Gpihbp1	Wdr65
Rhpn1	Pax7
Cyp11b2	Pla2g2f
Lypd2	Pla2g2c
Slurp1	Pla2g2e
Psca	Cda
Arc	Alpl
1700016M24Rik	Hpca
Mapk12	Tmem54
Miox	4930555I21Rik
Acr	Csmd2
Retnlb	Zbtb8a
Cd96	Rhd
Tagln3	Tekt2
Gcet2	Csf3r
Cd200r1	Map3k6
Mpv17l	Cd164l2
Pla2g10	Rspo1
B3gnt5	Fgr
Sidt1	Epha10
Cldn26	Kcnab2
Tmem30c	Galntl5
Tmem45a	Uts2
Slc7a4	Car6
Ncam2	Slc2a5
Aifm3	Rbp7
Serpind1	Nppb
Ccdc116	4930584F24Rik
Ypel1	Mmp23
Wdr53	Ablim2
Igsf11	Ppp2r2c
4930435E12Rik	Crmp1
Lmln	Nsg1
Popdc2	4930548H24Rik
4932425I24Rik	Slc30a3
Nr1i2	Cwh43
Hgd	Spata18
Muc13	Yipf7
Ropn1	Cgref1
Eaf2	Dpysl5
Adcy5	1700001C02Rik
Clcn2	Cckar
Thpo	Klb
Hspbap1	Pdcl2
Ehhadh	Nmu
Chodl	1700023E05Rik
Dgkg	Gnrhr
Ahsg	Ugt2b34
Fetub	Sult1b1
Kng1	Sult1e1
Hrg	Brdt
Prl2a1	Smr3a
Masp1	Smr2
Ildr1	Abcg3
Cd86	Ibsp
Grik1	Dmp1
Ripply3	1700016H13Rik
Clic6	Slc10a6
1110004E09Rik	Crybb1
Krt75	Crybb3
Lalba	Nos1
4930415O20Rik	Alb
Lmbr1l	Cxcl5
Dhh	Ppbp
Faim2	Cxcl15
Aqp2	Ereg
Accn2	Areg
Smarcd1	Cxcl3
Scn8a	Pitpnm2
Krt6b	Abcb9
Soat2	Piwil1
Amhr2	Mmp17
Tarbp2	Il31
Fabp2	Wdr66
Sncg	Hpd
Rttn	Tmem116
Rgn	P2rx7
Slc10a2	Morn3
Cxcl13	Pde6b
4933430H15Rik	P2rx2
Sult1c2	Ankrd7
Gzma	Pla2g1b
Reg2	1700123K08Rik
Nagpa	Cabp1
Lrrc69	Uncx
Tmem52	Tfec
Cpn2	4930519G04Rik
Ceacam14	Lfng
Leprel2	Radil
Grm2	Iqcd
Il15ra	Rasal1
Lcn9	Rph3a
Epb4.2	1700018F24Rik
Ccl25	Cyp3a25
Scg5	Pdx1
Guca2a	Cdx2
Cypt1	C8b
Acy1	Wdr95
9530002B09Rik	Gngt1
Frs3	Tfpi2
Gabrr2	Wnt16
Cd4	Eln
Ache	Hyal5
Gcm1	Hyal6
Wfdc1	Spam1
Poc1a	Lmod2
Clec4n	Asb15
4921501E09Rik	Fscn3
Dlx2	Actl6b
Slc17a9	Tfr2
Stk31	Cyp3a13
Nfatc4	1700012A03Rik
Gnb3	Ccdc136
Esx1	Adcyap1r1
Tspan18	1700025E21Rik
Tulp2	Cpa5
Celsr3	Gpnmb
Prph	Npy
Iqcf3	Tmem213
Tiam2	Slc13a4
Slc22a1	2010107G12Rik
Pde10a	Fam131b
1700010I14Rik	Sval1
Zfp54	Kel
Thbs2	1700034O15Rik
Zfp51	Trpv6
Mep1a	Ephb6
Gpr115	2210010C04Rik
Rhag	1700074P13Rik
Crisp2	Prss37
Efhb	Clec5a
Spats1	Tbxas1
Aars2	Nat8
Sgol1	Reg3g
Sult1c1	1700003E16Rik
Tcte1	Bmp10
Cyp39a1	Gkn3
Calcr	Gkn2
Rsph9	Gkn1
Ptk7	Gp9
Prph2	Prok2
Guca1b	Cntn3
Guca1a	Aldh1l1
Pgc	Cntn6
Trem2	Wnt7a
Treml1	Grip2
Tspo2	Slc6a13
Kif6	Slc6a12
Cpne5	Klrg1
Pi16	Gdf3
Fgd2	Lrrc23
1110021J02Rik	Mug2
Tff2	Clec4d
Tff3	Clec4b1
Tff1	Klrk1
Rsph1	Klrb1f
Tmprss3	Clec1b
Slc37a1	D630042F21Rik
Wdr4	Olr1
Cbs	Klrd1
Cryaa	Klrc1
Cyp4f13	Wnt5b
Lbh	Klra5
Vit	Gsg1
Ttc27	Grin2b
9130404H23Rik	Art4
Lhcgr	Erp27
Cacna1h	Rerg
Prss21	Ptpro
1600002H07Rik	Slco1c1
Prss30	Slco1b2
Sbpl	Slco1a4
Sbp	Gys2
Slc3a1	Kcnj8
Six2	Il17rc
Dnase1l2	1700023A16Rik
Gtf2a1l	Atp2b2
4930528F23Rik	Slc6a11
Tmem204	Caprin2
Ift140	Slc6a1
St6gal2	Cand2
Pot1b	Klrb1c
Tekt4	C530028O21Rik
Sox8	Scnn1a
Nme4	Prmt8
Tmem8	Tspan11
Pdia2	Tead4
Rgs11	Pzp
Rfx2	Klrb1a
Acsbg2	Ceacam12
Grm8	Ceacam11
Spdef	Psg28
4930511I11Rik	2810007J24Rik
Clps	Slc27a5
2610034M16Rik	2900092C05Rik
Lyzl1	Ppm1n
Thumpd2	Nova2
Abcg8	Pglyrp1
Adcyap1	Lilra6
Syt4	Ttyh1
Adad2	Oca2
Celf4	4933421I07Rik
5730494M16Rik	Siglecg
Cyp4f14	Csrp3
Adamts10	Cyp2b10
Kifc5b	Tdrd12
Mep1b	Slc7a9
Col11a2	Gas2
H2-Oa	Slc17a6
Btnl2	Furin
Psd2	Mesp1
Dnajc18	Rhcg
Spata24	Rab38
2010001M09Rik	Nox4
Slc23a1	Cd22
Cyp21a1	Dpf1
Gfra3	Ryr1
Epb4.1l4a	Acan
Proc	Tmc5
Myo7b	1110006G14Rik
Apom	Qprt
Aif1	Klk10
Ltb	Dnajb13
Tnf	Klk7
Lta	Pgm2l1
Atp6v1g2	Syt3
Ttc39c	Chrdl2
Cabyr	Slco2b1
Pcdh12	Aqp8
Arap3	Slc5a11
Gabbr1	Micalcl
Myot	Trat1
Slc4a9	Slc5a2
Hbegf	Cox6a2
Ppp2r2b	Itgam
Jakmip2	Lyve1
Dtwd2	Itgax
Ftmt	Dkkl1
2310002L13Rik	Abcc6
Grp	Ush1c
Rax	Ldhc
Cplx4	Ptpn5
Gnal	1700007K09Rik
Cidea	2010110P09Rik
Slmo1	4933427G17Rik
1700034E13Rik	Hpx
Sncaip	Cckbr
Slc14a2	Gp2
Mapk4	Umod
Sall3	Pdilt
Pde6a	Acsm5
Il17b	4930404H21Rik
Megf10	Trim66
Fbn2	Mrgprf
Camk2a	Fgf15
Cdx1	Tnni2
Cbln2	Syt8
Slc22a6	Igsf1
Scgb1a1	1700080O16Rik
Rab3il1	Slc9a9
Tmem138	F9
Cd5	Mcf2
Cd6	Magix
Ms4a7	Gata1
Ms4a1	Glod5
Ms4a4c	Porcn
Ms4a6d	Slc38a5
Ms4a2	Otc
Ms4a3	3830417A13Rik
Gif	Ctag2
Keg1	4930447F04Rik
Lpxn	Asb12
Gna14	Pgk2
Trpm6	Tbx22
1700025F22Rik	Srpx2
1700017D01Rik	Sytl4
Ms4a8a	Col4a6
Ms4a10	Chrdl1
Tmem132a	Dcx
Slc15a3	Slc7a3
Pga5	Dmrtc1a
Tmc1	4930519F16Rik
Slc22a19	Tsx
Lipk	Zcchc13
Ankrd22	Gabra3
Ppp2r5b	Zfp185
Rcl1	Dusp9
1700123I01Rik	Asb9
Ankrd1	Plxnb3
Mlana	Opn1mw
Trpd52l3	Tktl1
Dmrt1	Tceal6
Cabp4	Plp1
Cst6	Morc4
Pold4	F7
Cabp2	F10
Mbl2	Adprhl1
Acy3	Atp4b
Doc2g	Myom2
Cnih2	Defb8
Rin1	Gpr124
Aldh3b1	Adrb3
Apba1	Chrna6
Lao1	Chrnb3
Mtl5	Cd209a
Gal	Cd209d
Efemp2	1700018L24Rik
Ctsw	Spata4
Fosl1	Asb5
Map4k2	Ido1
Gpr137	Adam18
Plcb3	Adam3
Vegfb	Adam5
AI846148	Star
Lgals12	Fgl1
Hrasls5	Pdgfrl
Cyp26a1	Scrg1
Rbp4	Isx
Pde6c	F11
Plce1	Cbln1
Cyp2c55	Nkd1
Cyp2c40	Sall1
Ccnj	1700011L22Rik
Dntt	Pou4f2
Pik3ap1	Ucp1
Slit1	Pmfbp1
Efhc2	4933436C20Rik
Dusp21	Il34
Msr1	Mt4
4930542N07Rik	Mt3
Nr0b1	Slc12a3
5430427O19Rik	Cntnap4
Col17a1	Ccl22
Gsto2	Ccl17
Habp2	1700018B08Rik
Tdrd1	Lrrc50
Vwa2	Necab2
1700011F14Rik	Cdh13
Pnliprp2	Bcmo1
Hspa12a	Comp
Slc18a2	BC021891
Bnc1	Cdh5
Gcgr	Bean1
Bhlhe22	Cdh16
Ppp1r27	Hsd11b2
Pycr1	Tsnaxip1
Myadml2	Dpep3
Aspscr1	1700012B09Rik
Slc16a3	Gpr83
Cd7	Folr4
Sectm1a	Hephl1
Rab40b	2200002K05Rik
Ubtd1	Chst5
Ankrd2	Ctrb1
Fn3k	Cdh15
Hoga1	Tbx20
Loxl4	Glb1l3
Cnnm1	Capn9
Entpd7	Spata19
Abcc2	Trpc6
Dnmbp	St3gal4
Cpn1	Btg4
Cyp2c44	4833427G06Rik
Scd3	Tex12
Sema4g	Bco2
Kazald1	Apoa5
Tlx1	Apoa4
Lbx1	Apoc3
Poll	Apoa1
Kcnip2	Cd3e
Pitx3	Treh
Adpgk	Pate4
Slc6a20b	Pdzd3
Ribc1	D730048I06Rik
Alas2	Acrv1
Pfkfb1	Fez1
Tro	Robo4
Dnase1l3	Abcg4
4933436I01Rik	Muc16
Car5a	Olfm2
Jph3	Scg3
Itgb8	Bcl2l10
Padi1	Gcnt3
Padi4	Drd2
Gpr143	Elovl4
Mettl7b	Tmprss5
Itga7	Htr3a
Mmp19	Cyp19a1
Pmel	Crabp1
Cdh9	Nr2e3
Baiap2	Celf6
Aatk	Cyp1a2
Fscn2	Nrg4
2310003H01Rik	Cyp1a1
Pde6g	Cyp11a1
Mip	Ooep
Hsd17b6	2310046A06Rik
Tac2	Rasgrf1
Myo1a	Tinag
Inhbc	Plscr2
Gli1	Parp16
Bsnd	Tbx18
Katnal2	Trim42
St8sia5	Rbp2
Rnf165	Cldn18
Pstpip2	Ngp
Crisp1	Pth1r
Avil	Prss44
Crisp3	Ltf
Paox	Dclk3
Prap1	Arpp21
Caly	Ttc21a
Adam8	Mobp
Gpr123	Vipr1
Syce1	Cck
Odf3	Ephb1
Cox8b	Bfsp2
Ifitm5	1700080E11Rik
Drd4	Col6a4
Cdhr5	Cdhr4
1600016N20Rik	Oas1d
Muc2	Pygm
Tktl2	Glt25d2
Satl1	Oas3
2010106E10Rik	6820408C15Rik
Zfp711	Oas2
4930579G22Rik	Syde1
Phkg1	Gm106
Fgf14	Folr2
Slc15a1	Bmp8a
6030468B19Rik	Ablim3
Rbfox3	Kap
Nptx1	Trpa1
Cpeb1	Alox12b
Dach2	Cyp2c38
Klhl4	Prr5l
Ccdc51	Alpk2
Col7a1	Ugt8a
Tmem89	Ccdc85a
Arhgef9	Rims3
Cnksr2	Styk1
Rps6ka6	1700065I17Rik
Alox5	Emr4
Nmb	Odf4
Rhbdl1	Ucp3
Fbxl16	Rasgrp2
Gng13	Lipi
Il6	Guca2b
Larp1b	Slc16a8
Crisp4	Klra9
Crispld1	Klrc3
Taf3	Dhrs7c
4930412O13Rik	1700028P14Rik
Tgm4	Vsx1
Ccr1	Clec1a
Ccdc7	Hsd17b3
Dhtkd1	Podxl2
Cplx2	Cst10
Tspan17	Tie1
Unc5a	Myh2
Hk3	Tpsg1
Gria4	Mamdc2
Rp1	S100b
Sox17	Slitrk5
Oprk1	Gm9758
Mybl1	Galnt9
Ppp1r42	Adamts15
Rdh10	Crygs
Tfap2b	Otud7a
Msc	Acsm1
Paqr8	Angptl1
Tmem14a	Apol6
Gsta3	Tmem35
Lactb2	Fa2h
Crygf	Myo5c
Pth2r	Lgi3
Crygc	Caskin1
Akr1cl	Cplx1
Mdh1b	Cml2
Boll	Piwil2
Ccdc150	Gabrb3
Cps1	Fndc3c1
Icos	St18
Ctla4	Nrxn2
Cd28	Clcnka
Raph1	Tpsb2
Carf	Dnahc8
Ica1l	Fgb
Als2	Tpbpa
Khdrbs2	Kcnk10
Slc9a2	Fgg
4930521A18Rik	Rbm46
Il18rap	Cfhr2
Il1rl1	Trim36
Il18r1	4931417G12Rik
Il1r2	Cdkl4
Chst10	Gria2
2010300C02Rik	Coil
Tmeff2	Rxfp1
Vwa3b	Fancd2
Zap70	1700106J16Rik
Sema4c	Gm239
Prss39	Atp2c2
Col19a1	Scn11a
Col9a1	Serpini2
Tm4sf20	Tmem63c
Ccl20	Zbbx
Wnt10a	2310007B03Rik
Cyp27a1	Gm884
Plcd4	Mfsd7c
Vil1	Evpl
Slc11a1	Fhod3
Tnp1	Tmem132c
Pecr	Ina
Ptprn	Csta
Slc23a3	AI661453
Speg	Barhl2
Slc16a14	Fbxo15
Sp100	Kcnh5
Spata3	Myo15b
2810459M11Rik	Dhrs11
Htr2b	Gulo
Epha4	Slc24a1
Nppc	Uroc1
Ecel1	Scara3
Chrng	Dynlrb2
Efhd1	Rasd2
Ngef	Hsd17b13
Gpr35	Pla2g3
Agxt	Prss55
Pask	Cd300ld
Bok	Cd300a
Spp2	Cacna1a
Iqca	Itga2b
Klhl30	Ppp1r1c
Cdh7	Fam171a2
Serpinb8	Fras1
Tnfrsf11a	4921530L21Rik
Htr4	Neurod1
Serpinb11	Bai1
Slco6c1	Mfrp
Slco6d1	Pcdh11x
Lypd1	Cd207
Lct	Cpne7
Rgs18	Scn7a
Rgs1	Celf5
F13b	Nrip3
Ptpn4	Tespa1
Steap3	Gnat1
Marco	Fam151a
Nr5a2	Mdga2
Daf2	Spert
C4bp	Cdhr2
Cacna1s	Ttc22
Tmem9	Otoa
Pkp1	Igsf6
Tnnt2	Epgn
Tnni1	C8a
Il24	Tbr1
Gpr37l1	Creb3l3
Ube2t	Ccl5
Slc45a3	4933434I20Rik
Nfasc	Wnk4
Lrrn2	Ppp1r32
Chit1	Rfpl4
Syt2	Rims4
Ppfia4	Lcat
Myog	Arx
Lhx4	Adrb1
Rgs16	Klhl35
Kif26b	Ccl12
Efcab2	Ccl7
Cnih3	Pmch
Wdr64	Ccl2
1810030J14Rik	Brsk1
Spna1	Ccdc11
Ifi202b	Kank4
Apcs	Fam170a
Dusp23	Ccr3
Ccdc19	1700072E05Rik
Slamf9	Stab2
Dusp27	Plk5
Adcy10	1600014K23Rik
Xcl1	E230008N13Rik
4930455F23Rik	Ky
F5	Frmpd1
Sell	Muc20
Sele	Lrfn5
Astn1	Kcnc2
Sec16b	Osta
1700057K13Rik	Xylb
Nphs2	Ugt2a3
Ush2a	Cmtm2b
Spata17	Twist1
Slc30a10	Ins1
Cr2	Mlc1
Mark1	Ugt2b35
Mosc1	Krt25
Nek2	Ugt2b1
Atf3	Cdhr3
Batf3	Rnase1
Traf5	Dcdc2a
Acbd7	Myf6
Olah	Chst4
Dclre1c	Ascl3
1700009P17Rik	Dock4
Meig1	Nme5
Mcm10	Fam122c
Sh2d1b1	Slc17a3
Ccdc3	Dgkb
Enkur	Gm98
Fmo3	Prr5
Fmo4	Slc17a2
Myoc	Lmo1
Nsun6	Hoxc9
Serpinc1	Meox2
Tnn	Sostdc1
Cubn	Ng23
4930562F07Rik	Rorb
Pter	Arhgap36
4921504E06Rik	Leap2
Ptf1a	Tbc1d21
Nr5a1	Lrrn3
Itga8	Gpr101
Il2ra	P2ry13
4931423N10Rik	Glb1l2
Apbb1ip	Glt6d1
Gad2	Arsi
Lrsam1	Npy1r
Stxbp1	Lcn8
Ak8	Megf11
1700026L06Rik	Rnf39
St6galnac6	Akp3
Gfi1b	Greb1
Cel	Card11
Kcnj3	Akap14
Dnm1	Sh3tc1
Galnt5	1700011E24Rik
Ermn	Lgi4
1700007K13Rik	Fxyd7
Acvr1c	Grifin
Fcnb	Fut7
Upp2	Cpz
Fibcd1	Ccdc113
Dolpp1	Alx1
Kynu	Mag
D730039F16Rik	Colec11
Hc	Zcchc12
Traf1	2310002J15Rik
4930568D16Rik	Olfr701
Ttll11	Ttll7
Lhx6	Slitrk2
Morn5	Fam135b
Slc4a10	Entpd8
1700019N19Rik	Slc6a20a
Lhx3	Atoh7
Lcn5	Lpar3
Fcna	Plch1
Lcn12	C1qc
Abca2	C1ql2
2010317E24Rik	4930549C01Rik
Grin1	Cst13
Lrrc26	Try5
Tmem210	Slc39a12
Fam166a	C130079G13Rik
Itgb6	Cst11
Pax8	Gm101
Il1rn	1810009J06Rik
Il1f5	Sstr4
Il1f6	Foxa2
Il1f8	Azgp1
Frzb	Ttc29
Cybrd1	Fer1l6
Zfp385b	Tmprss13
Abcb11	2210407C18Rik
Lrp2	4930583H14Rik
P2rx3	Mycn
Prg3	Krt80
Prg2	Prf1
Slc43a1	Syn1
Smtnl1	Pldi
Ube2l6	Itih2
Phospho2	Ovol2
Chrna1	Hand1
Kif18a	Hrh4
Fshb	Nov
4930430A15Rik	Enpp1
Elp4	Spon2
Prrg4	Muc3
Elf5	Best1
Pamr1	Vgf
Slc12a1	Prss40
Fgf7	Ephx3
4930525F21Rik	Nr0b2
Slc28a2	BC030499
Syt13	Lphn3
Mapk8ip1	Kcnmb2
Duoxa1	Cldn11
Frmd5	Kctd8
Wdr76	Armc3
Ell3	Aspg
F2	1700090G07Rik
Lrp4	BC061194
Mtap1a	Avp
Pacsin3	BC013712
Hao1	Arpm1
6330527O06Rik	Phyhipl
Itpka	Slc32a1
Ltk	Mbl1
Tyro3	Adh4
Oxt	Mat1a
Dll4	Iqch
Gfra4	1700017G19Rik
Ppp1r14d	1700018B24Rik
Adam33	Bank1
Rpusd2	Inpp4b
Casc5	Muc5ac
Spef1	Neurod6
Cdc25b	Nhedc2
Smox	Slc24a2
Prnd	Acer2
Fsip1	Prm2
Rasgrp1	Kcnj9
Mcm8	Cldn22
Tmco5	Npy6r
Bmp2	Hsd3b5
Slc27a2	Crygn
Dusp2	Cldn16
Mall	5033430I15Rik
Nphp1	Spag4
Acoxl	Hand2
Fbln7	Rilp
Ttl	Asb10
Polr1b	Hoxa11
Il1b	Pnmt
Pdyn	Serpinf2
Tgm3	Aox4
Cpxm1	Fam50b
1700020A23Rik	Neurod2
Lpin3	Gdf5
Otor	Atg9b
Pcsk2	Pdzk1
Bfsp1	Pth2
1700010M22Rik	Camp
Nkx2-2	Foxf2
Napb	Hfe2
Cst8	Srcin1
Cst12	Olfml2b
8030411F24Rik	Nos1ap
Cst9	Slc19a3
9230104L09Rik	1700003F12Rik
Sdcbp2	Car14
Snph	Rgs4
Fam110a	Srd5a2
Slc52a3	Reep2
Mylk2	Sp6
Dnmt3b	Cyp24a1
Sun5	Susd1
Bpifa3	Colec10
Bpifa1	Atp6v0a4
Bpifa5	Slc35f1
Bpifb1	Nepn
Snta1	Dgki
Necab3	Mbd3l1
Stmn2	Hoxb5
1700029J11Rik	Aspdh
Rbm38	Txndc8
1700021F07Rik	Hoxb7
Zdbf2	Nlrp6
Edn3	Omt2b
Phactr3	Elovl3
Fabp9	Ttll6
Fabp12	Trhr
Cypt12	9130409I23Rik
1600027N09Rik	Vill
Col9a3	Sema6c
Nkain4	1700028J19Rik
Stmn3	Scgb3a2
Oprl1	Lefty1
Ggt7	Six3
Dnajc5b	Birc7
Procr	Garnl3
Mmp24	Prl3a1
Sla2	Prl3b1
Ghrh	6330407J23Rik
Wisp2	E330034G19Rik
Slc2a10	Tcfl5
Ocstamp	Klk1b16
Ccdc39	Cldnd2
Slc2a2	Hils1
Pld1	Tlr4
Lrrc34	Siglec5
Lrriq4	Myo16
Trpc3	Hrh3
Adad1	Chad
Slc7a11	En2
Stoml3	Mycbpap
Trpc4	Gipc2
Aadac	9330171B17Rik
P2ry1	Tekt5
Il12a	Rlbp1
Bche	Ptchd3
Ccna1	Atf7ip2
Tm4sf4	Rpl39l
Kcnab1	Vstm2b
Veph1	Pcsk1n
Ptx3	Spdyb
Shox2	Clnk
Serpini1	Rnf122
Syt6	Tex19.1
Sycp1	Tex19.2
Tshb	Sectm1b
Ngf	Synpo2l
Casq2	Cdh6
Cd2	Ccdc81
Spag17	Prdm16
Tbx15	Ttc36
Hsd3b6	Col10a1
Hao2	Prrx2
Hsd3b1	Cdsn
Hmgcs2	4921524L21Rik
Reg4	Ttc18
4930443G12Rik	Cylc2
1700013F07Rik	Nphp4
Sypl2	Grin3a
Gstm4	Hs3st6
Slc6a17	Ccdc151
Kcnc4	Kcne1
Slc16a4	Kcne2
Ddx20	Batf2
Lce1m	Slc7a12
Crct1	Cplx3
Lce1b	Dock3
Sprr2j-ps	Ralyl
Lelp1	Got1l1
Slc27a3	Slc6a5
Creb3l4	Fam71f1
Chrnb2	Il22ra2
[truncated: 4,612 more rows]
